# Supplementary material for: A Critical Analysis on the Current Design Criteria for Cathodic Protection of Ships and Superyachts
Source: Materials (Basel). 2022 Apr 4;15(7):2645. doi: 10.3390/ma15072645 (PMC9000750; doi:10.3390/ma15072645)
Supplement: Supplementary file 1 [file materials-15-02645-s001.zip]

Archive with 1 entries (1 files):
- materials-1650762-supplementary.pdf
